# Supplementary material for: Changes in Lipids and Proteins of Common Carp (Cyprinus carpio) Fillets under Frozen Storage and Establishment of a Radial Basis Function Neural Network (RBFNN)
Source: Foods. 2023 Jul 19;12(14):2741. doi: 10.3390/foods12142741 (PMC10379316; doi:10.3390/foods12142741)
Supplement: Supplementary file 1 [file foods-12-02741-s001.zip]

Archive with 1 entries (1 files):
- foods-2366792-supplementary.pdf
